# Supplementary material for: Emergency Room Visits with a Non-Traumatic Dental-Related Diagnosis in Hawaii, 2016–2020
Source: Int J Environ Res Public Health. 2022 Mar 5;19(5):3073. doi: 10.3390/ijerph19053073 (PMC8910124; doi:10.3390/ijerph19053073)
Supplement: Supplementary file 1 [file ijerph-19-03073-s001.zip]

Archive with 5 entries (4 files):
- ijerph-1596883-supplementary/
- ijerph-1596883-supplementary/Table S1.pdf
- ijerph-1596883-supplementary/Table S2.pdf
- ijerph-1596883-supplementary/Table S3.pdf
- ijerph-1596883-supplementary/Table S4.pdf
